# Supplementary material for: 1,4-Bis(5-methyl-1H-1,2,4-triazol-3-yl)benzene tetra­hydrate
Source: Acta Crystallogr Sect E Struct Rep Online. 2011 Apr 29;67(Pt 5):o1255. doi: 10.1107/S1600536811015133 (PMC3089122; doi:10.1107/S1600536811015133)
Supplement: Supplementary file 3 [file e-67-o1255-Isup3.hkl]

# 
# h,k,l, Fc-squared, Fo-squared, sigma(Fo-squared) and status flag 
# 
data_I
_shelx_title ' 1 in C2/c' 
_shelx_refln_list_code          4 
_shelx_F_calc_maximum      299.96 
_exptl_crystal_F_000       664.00 
_reflns_d_resolution_high  0.8109 
 
loop_ 
 _symmetry_equiv_pos_as_xyz 
 'x, y, z' 
 '-x, y, -z+1/2' 
 'x+1/2, y+1/2, z' 
 '-x+1/2, y+1/2, -z+1/2' 
 '-x, -y, -z' 
 'x, -y, z-1/2' 
 '-x+1/2, -y+1/2, -z' 
 'x+1/2, -y+1/2, z-1/2' 
 
_cell_length_a    12.7343 
_cell_length_b    13.9372 
_cell_length_c     9.0648 
_cell_angle_alpha  90.000 
_cell_angle_beta  100.893 
_cell_angle_gamma  90.000 
 
_shelx_F_squared_multiplier     1.000 
 
loop_ 
 _refln_index_h 
 _refln_index_k 
 _refln_index_l 
 _refln_F_squared_calc 
 _refln_F_squared_meas 
 _refln_F_squared_sigma 
 _refln_observed_status 
   4   0   0      446.81      585.46      8.96 o 
   6   0   0        5.18        6.02      1.96 o 
  10   0   0      141.30      135.39      9.28 o 
  12   0   0        1.10        1.72      3.16 o 
  14   0   0       81.65       65.45      8.80 o 
   1   1   0      658.05      802.12     15.02 o 
   3   1   0     2376.08     2574.14     27.21 o 
   5   1   0      375.00      376.59      8.18 o 
   7   1   0      552.30      503.98      7.95 o 
   9   1   0      352.90      334.90     13.97 o 
  11   1   0       34.14       31.29      4.09 o 
  13   1   0        4.28        8.08      3.64 o 
  15   1   0       22.01       25.57      4.73 o 
   0   2   0    13032.43     9728.83    177.88 o 
   2   2   0     1072.58     1173.32     13.21 o 
   4   2   0     7135.94     7712.54     78.26 o 
   6   2   0     1770.33     1932.75     22.53 o 
   8   2   0       30.59       22.18      2.94 o 
  10   2   0      100.67       96.93      8.04 o 
  12   2   0        2.20        3.10      2.25 o 
  14   2   0       42.22       41.46      7.56 o 
   1   3   0    10333.55    11295.62     79.85 o 
   3   3   0      244.67      278.14      4.23 o 
   5   3   0     1244.53     1336.14     16.40 o 
   7   3   0        5.60        0.42      0.94 o 
   9   3   0      585.77      580.40     17.37 o 
  11   3   0       30.96       42.29      6.32 o 
  13   3   0        3.85        3.81      4.16 o 
  15   3   0        3.26        5.28      2.76 o 
   0   4   0     3946.92     4218.60    111.51 o 
   2   4   0      149.99      183.22      2.94 o 
   4   4   0      233.96      202.40      4.41 o 
   6   4   0      852.14      927.40     13.00 o 
   8   4   0      119.80      122.84     11.91 o 
  10   4   0       14.60       16.04      3.10 o 
  12   4   0        4.96        6.60      3.64 o 
  14   4   0        0.01        0.43      4.07 o 
   1   5   0     6002.70     6675.56     48.21 o 
   3   5   0       68.59       77.41      2.10 o 
   5   5   0      322.26      322.91      5.45 o 
   7   5   0      412.59      473.88     10.80 o 
   9   5   0      130.89      106.50      7.13 o 
  11   5   0        4.49        3.88      2.30 o 
  13   5   0       37.50       40.09      7.08 o 
   0   6   0        2.19       -0.22      0.84 o 
   2   6   0        2.58        1.54      0.62 o 
   4   6   0        4.00       10.95      1.18 o 
   6   6   0       32.52       59.01      2.53 o 
   8   6   0      733.78      725.05     15.43 o 
  10   6   0       10.76        7.37      2.57 o 
  12   6   0        4.34        7.27      3.44 o 
  14   6   0        3.01       -4.02      2.68 o 
   1   7   0      479.86      483.02      5.41 o 
   3   7   0     1085.29     1048.92      9.89 o 
   5   7   0       55.60       67.99      2.44 o 
   7   7   0      658.35      692.16     12.41 o 
   9   7   0       19.24       15.26      2.94 o 
  11   7   0       46.79       46.96      4.97 o 
  13   7   0       14.50       19.23      5.45 o 
   0   8   0       36.91       46.27      6.89 o 
   2   8   0       61.58       67.76      1.98 o 
   4   8   0      738.06      785.77      8.39 o 
   6   8   0      529.33      598.92      9.20 o 
   8   8   0      276.71      239.45      7.25 o 
  10   8   0       16.47       20.08      3.38 o 
  12   8   0        0.22        2.91      2.54 o 
   1   9   0       25.23       35.58      1.56 o 
   3   9   0       30.16       40.11      2.10 o 
   5   9   0       11.65       12.79      1.51 o 
   7   9   0       71.86       62.12      3.11 o 
   9   9   0        6.64        3.19      2.34 o 
  11   9   0        8.61       11.77      4.69 o 
   0  10   0      113.62      110.61      4.94 o 
   2  10   0     1380.50     1272.15     13.59 o 
   4  10   0        0.55        4.73      1.21 o 
   6  10   0       20.17       28.41      2.82 o 
   8  10   0       15.05       15.65      2.40 o 
  10  10   0      162.62      170.89     11.20 o 
  12  10   0       33.17       40.28      7.08 o 
   1  11   0      632.91      610.28     11.56 o 
   3  11   0      561.65      531.41     14.53 o 
   5  11   0      110.69      113.17      4.05 o 
   7  11   0        8.71        8.14      2.04 o 
   9  11   0       20.30       20.76      5.07 o 
  11  11   0        5.08       15.69      4.78 o 
   0  12   0     1187.98     1133.77     32.72 o 
   2  12   0      125.78      109.40      6.49 o 
   4  12   0       61.63       54.83      5.04 o 
   6  12   0      104.21      105.06     15.07 o 
  10  12   0        9.94       18.08      5.07 o 
   1  13   0      493.02      484.74     14.24 o 
   3  13   0      166.72      165.87      8.08 o 
   5  13   0       89.00      103.96      7.13 o 
   7  13   0        0.03       -0.70      1.93 o 
   0  14   0      127.39      119.22     10.62 o 
   2  14   0        9.28        7.64      5.41 o 
   4  14   0        6.04        9.12      3.68 o 
   6  14   0        4.86        7.07      2.93 o 
   1  15   0      126.28      129.02      8.66 o 
   3  15   0       32.21       28.57     10.91 o 
   5  15   0       92.16      112.34      9.38 o 
   7  15   0       51.22       57.34      8.42 o 
   0  16   0       13.92       19.81      5.93 o 
   2  16   0       32.95       38.15      5.35 o 
   4  16   0       19.13       24.81      4.47 o 
   1  17   0       31.44       36.43      6.79 o 
 -15   1   1        0.21        3.67      2.90 o 
 -13   1   1      125.08      102.52     10.33 o 
 -11   1   1      258.10      253.68      9.20 o 
  -9   1   1        4.05        1.44      2.58 o 
  -7   1   1        0.41        0.29      1.29 o 
  -5   1   1      477.49      443.10      9.33 o 
  -3   1   1     1852.17     1718.72     16.10 o 
  -1   1   1     6574.75     6909.99     61.44 o 
   1   1   1     2691.72     3083.63     57.51 o 
   3   1   1    89975.83    90957.30   1678.21 o 
   5   1   1      568.30      635.20      9.43 o 
   7   1   1      426.88      504.32      9.30 o 
   9   1   1      132.69      142.64      6.46 o 
  11   1   1        6.70        6.77      2.77 o 
  13   1   1        3.73        5.94      3.21 o 
  15   1   1        0.14        0.59      2.48 o 
 -14   2   1        8.98        8.66      3.04 o 
 -12   2   1      146.99      124.70      6.80 o 
 -10   2   1       18.77       18.79      3.10 o 
  -8   2   1      550.23      587.01     12.79 o 
  -6   2   1      129.62      163.72      2.82 o 
  -4   2   1     1659.02     1575.88     18.69 o 
  -2   2   1       38.37       28.28      1.15 o 
   0   2   1        5.67        3.11      0.89 o 
   2   2   1    15066.63    16543.01    198.04 o 
   4   2   1     1370.94     1520.84     17.84 o 
   6   2   1      627.30      542.62     10.61 o 
   8   2   1        2.54        5.02      1.61 o 
  10   2   1       37.39       32.82      3.99 o 
  12   2   1        0.00        0.23      2.15 o 
  14   2   1        8.85       12.76      3.58 o 
 -15   3   1        0.01        2.20      2.83 o 
 -13   3   1       53.32       41.53      6.79 o 
 -11   3   1       73.62       73.37      5.58 o 
  -9   3   1        0.43       -0.14      1.61 o 
  -7   3   1       28.85       28.31      2.42 o 
  -5   3   1      288.54      287.54      4.02 o 
  -3   3   1     2395.32     2484.15     20.87 o 
  -1   3   1      798.59      760.83      8.10 o 
   1   3   1      999.94     1186.76     11.77 o 
   3   3   1      303.66      273.29      5.07 o 
   5   3   1      302.98      403.21      7.13 o 
   7   3   1     1218.84     1233.07     20.32 o 
   9   3   1        2.57        5.65      3.16 o 
  11   3   1       29.91       33.87      4.35 o 
  13   3   1        7.17        8.66      2.94 o 
 -14   4   1       56.78       61.24      8.52 o 
 -12   4   1        0.82        2.14      2.13 o 
 -10   4   1      174.00      155.15      9.33 o 
  -8   4   1       54.18       37.35      5.50 o 
  -6   4   1     3038.79     3377.67     34.39 o 
  -4   4   1      215.80      214.68      4.25 o 
  -2   4   1    12325.69    13205.96    102.99 o 
   0   4   1       32.58       54.13      1.30 o 
   2   4   1      140.87      194.41      5.50 o 
   4   4   1      133.99      155.82      6.51 o 
   6   4   1      140.74      147.91      5.14 o 
   8   4   1       52.88       43.72      3.31 o 
  10   4   1       19.02       22.87      5.17 o 
  12   4   1       88.80       77.10      7.46 o 
  14   4   1        4.10        0.35      4.69 o 
 -13   5   1        0.96       -0.82      2.04 o 
 -11   5   1       27.72       31.62      4.02 o 
  -9   5   1       27.24       28.16      3.41 o 
  -7   5   1        9.24       10.47      1.39 o 
  -5   5   1      185.22      159.01      3.20 o 
  -3   5   1     4158.00     4178.33     34.58 o 
  -1   5   1      180.67      134.07      1.98 o 
   1   5   1     1827.05     1964.16     17.01 o 
   3   5   1     1514.02     1605.33     19.31 o 
   5   5   1      132.63      125.94      3.97 o 
   7   5   1      352.61      357.63     11.63 o 
   9   5   1       56.31       53.87      6.51 o 
  11   5   1       55.83       63.15      7.75 o 
  13   5   1        7.87        8.17      3.16 o 
 -14   6   1       21.42       16.28      8.95 o 
 -12   6   1       57.53       55.65      5.31 o 
 -10   6   1      169.47      165.62      7.29 o 
  -8   6   1      475.74      439.64     14.54 o 
  -6   6   1       65.57       86.46      2.58 o 
  -4   6   1     2099.18     2264.07     20.43 o 
  -2   6   1     1152.68     1111.71      9.76 o 
   0   6   1     1151.86     1346.92     11.41 o 
   2   6   1     1343.34     1504.43     14.02 o 
   4   6   1     2658.59     2569.88     32.31 o 
   6   6   1       42.66       30.27      2.48 o 
   8   6   1      269.59      264.67      6.88 o 
  10   6   1      279.04      271.84     14.07 o 
  12   6   1        3.72       -0.38      3.06 o 
  14   6   1        2.35        3.47      2.83 o 
 -13   7   1        2.23        6.32      3.54 o 
 -11   7   1        1.07        5.26      2.37 o 
  -9   7   1      148.73      141.27      6.37 o 
  -7   7   1       36.72       39.92      2.08 o 
  -5   7   1     2292.65     2399.80     22.08 o 
  -3   7   1     2882.43     3526.43     27.18 o 
  -1   7   1      229.29      210.76      3.03 o 
   1   7   1     1740.14     1647.74     13.95 o 
   3   7   1       28.40       32.98      1.88 o 
   5   7   1        0.31        0.64      1.16 o 
   7   7   1      592.18      578.78     11.48 o 
   9   7   1      141.16      149.14      6.93 o 
  11   7   1      126.16      138.74     10.62 o 
  13   7   1        0.73       -0.62      2.25 o 
 -12   8   1       72.07       88.32      9.66 o 
 -10   8   1        4.43        1.72      2.87 o 
  -8   8   1        8.58       12.47      2.49 o 
  -6   8   1      130.13      136.61      3.60 o 
  -4   8   1      410.58      442.40      6.41 o 
  -2   8   1     1277.31     1414.13     12.39 o 
   0   8   1      293.93      299.43      4.05 o 
   2   8   1      264.88      249.34      3.88 o 
   4   8   1       37.63       33.24      1.93 o 
   6   8   1      450.94      431.58      7.67 o 
   8   8   1        8.03        6.59      1.59 o 
  10   8   1        0.00        2.58      2.97 o 
  12   8   1        4.57        7.65      3.92 o 
 -13   9   1        0.12        1.44      3.64 o 
 -11   9   1      191.71      194.81     12.34 o 
  -9   9   1       92.57       98.17      8.99 o 
  -7   9   1      259.25      257.44      7.18 o 
  -5   9   1      192.11      192.02      4.92 o 
  -3   9   1        4.52        3.18      1.14 o 
  -1   9   1     1247.18     1296.03     13.50 o 
   1   9   1      908.65      930.24     11.24 o 
   3   9   1       27.27       28.72      1.59 o 
   5   9   1      122.78      110.49      4.10 o 
   7   9   1       11.71        8.11      1.56 o 
   9   9   1      109.69      109.82      6.37 o 
  11   9   1       33.47       38.47      6.41 o 
 -12  10   1        7.18       11.39      4.31 o 
 -10  10   1        0.24        6.12      3.44 o 
  -8  10   1       74.42       59.42      7.08 o 
  -6  10   1        0.44        2.78      1.24 o 
  -4  10   1      241.34      235.03      6.49 o 
  -2  10   1      420.96      383.58      7.14 o 
   0  10   1        3.67       -0.16      1.05 o 
   2  10   1       35.68       34.31      2.15 o 
   4  10   1      432.67      433.86      7.85 o 
   6  10   1      253.15      258.06      6.12 o 
   8  10   1        0.02        2.09      1.29 o 
 -11  11   1       62.66       65.26      8.52 o 
  -9  11   1       45.28       67.84      7.94 o 
  -7  11   1      346.00      313.87      7.20 o 
  -5  11   1        1.49        4.67      1.44 o 
  -3  11   1      529.68      520.05      8.96 o 
  -1  11   1        6.11        3.86      1.33 o 
   1  11   1      519.96      471.63     10.10 o 
   3  11   1      914.94      886.42     31.60 o 
   5  11   1      641.57      620.43     12.28 o 
   7  11   1       48.76       60.57      5.14 o 
   9  11   1        4.87        4.59      3.73 o 
 -10  12   1      212.46      227.92     13.40 o 
  -8  12   1        0.62        3.64      2.87 o 
  -6  12   1      326.32      296.66      8.29 o 
  -4  12   1       34.63       40.97      3.43 o 
  -2  12   1        7.60        4.98      2.71 o 
   0  12   1      888.20      889.64     15.52 o 
   2  12   1      740.87      718.63     17.52 o 
   4  12   1      322.50      323.87     11.19 o 
   6  12   1       96.91      108.68      6.56 o 
   8  12   1      112.92      136.13      7.13 o 
  -7  13   1       12.53       10.43      3.23 o 
  -5  13   1       29.18       39.79      3.58 o 
  -3  13   1        0.01        0.49      3.35 o 
  -1  13   1       81.78       70.38      5.85 o 
   1  13   1        9.29        7.63      2.87 o 
   3  13   1       44.27       56.89      5.45 o 
   5  13   1       17.28       15.78      3.32 o 
   7  13   1        2.52        4.55      2.58 o 
  -6  14   1      143.44      127.77      7.59 o 
  -4  14   1       99.78       98.37      6.93 o 
  -2  14   1      231.49      246.98     13.40 o 
   0  14   1       34.95       38.27      5.00 o 
   2  14   1      335.52      354.13     12.55 o 
   4  14   1      281.10      266.52     10.86 o 
   6  14   1       81.93       78.91      6.33 o 
  -7  15   1        5.56        3.62      4.31 o 
  -5  15   1        3.06        7.46      2.59 o 
  -3  15   1        4.48        7.58      2.94 o 
  -1  15   1       14.94       18.56      3.99 o 
   1  15   1        0.12        3.65      2.48 o 
   3  15   1       32.45       40.37      5.16 o 
   5  15   1       19.73       20.84      4.03 o 
   7  15   1        2.35        3.90      2.55 o 
  -4  16   1        4.26        5.01      2.73 o 
  -2  16   1       34.52       42.57      5.68 o 
   0  16   1        4.03        3.41      5.31 o 
   2  16   1        2.98        3.01      2.58 o 
   4  16   1        0.87        1.58      2.69 o 
  -1  17   1       37.07       55.83     12.77 o 
   1  17   1       11.41       17.17      3.84 o 
 -14   0   2        0.14        3.25      3.73 o 
 -12   0   2        1.89       -1.44      3.16 o 
 -10   0   2     1085.58      987.08     26.89 o 
  -8   0   2      687.87      717.06     20.09 o 
  -6   0   2       51.48       49.95      4.50 o 
  -4   0   2     3021.10     3866.64     40.25 o 
  -2   0   2     7822.25     8282.04    103.66 o 
   0   0   2      531.24      481.99      6.73 o 
   2   0   2     6545.78     7365.09     93.34 o 
   4   0   2      164.44      171.56      5.41 o 
   6   0   2    19937.78    20608.09    256.35 o 
   8   0   2        7.07        8.24      1.87 o 
  10   0   2       13.97       20.09      5.17 o 
  12   0   2       57.53       56.07      7.94 o 
  14   0   2        7.46       12.34      5.07 o 
 -15   1   2        0.18        5.41      2.96 o 
 -13   1   2        6.05       10.20      3.07 o 
 -11   1   2       45.02       38.71      7.51 o 
  -9   1   2      528.01      508.48     11.94 o 
  -7   1   2       10.44        6.22      1.76 o 
  -5   1   2     7706.19     8238.92     72.16 o 
  -3   1   2      325.37      331.49      3.60 o 
  -1   1   2      488.08      546.85      5.07 o 
   1   1   2     2114.10     2186.27     20.99 o 
   3   1   2      505.21      517.04      6.93 o 
   5   1   2     6821.39     7260.94     66.21 o 
   7   1   2      189.15      151.12      5.24 o 
   9   1   2       34.89       32.52      3.82 o 
  11   1   2        6.00        8.22      2.80 o 
  13   1   2        0.00        1.36      2.33 o 
 -14   2   2      170.28      166.04     10.19 o 
 -12   2   2        1.55        2.93      2.42 o 
 -10   2   2       77.98       70.07      4.94 o 
  -8   2   2      921.57      963.00     17.31 o 
  -6   2   2      522.96      459.55      5.28 o 
  -4   2   2      790.24      789.66      8.89 o 
  -2   2   2     1546.26     1451.81     11.49 o 
   0   2   2     4476.52     4334.09     35.03 o 
   2   2   2      708.09      725.55      8.64 o 
   4   2   2     3751.19     4179.65     39.46 o 
   6   2   2     5792.75     6005.52     55.90 o 
   8   2   2      214.76      232.66      5.11 o 
  10   2   2      399.82      402.39     12.41 o 
  12   2   2        0.16        3.07      3.06 o 
  14   2   2        8.66       12.12      3.87 o 
 -15   3   2        0.00        2.49      3.83 o 
 -13   3   2       26.79       30.87      4.40 o 
 -11   3   2      297.72      314.25     10.28 o 
  -9   3   2       54.12       43.96      3.91 o 
  -7   3   2      550.78      535.41      6.32 o 
  -5   3   2      555.57      579.85      6.81 o 
  -3   3   2      675.53      817.79      9.03 o 
  -1   3   2     4256.41     4317.00     38.61 o 
   1   3   2    12144.57    13246.33    103.46 o 
   3   3   2      122.87       83.19      2.55 o 
   5   3   2      296.99      357.95      6.10 o 
   7   3   2       71.29       84.92      3.03 o 
   9   3   2        5.72        5.34      2.12 o 
  11   3   2        3.08        9.59      2.91 o 
  13   3   2        1.21       -2.34      2.22 o 
 -14   4   2       23.05       22.90      4.50 o 
 -12   4   2        4.92        6.68      2.83 o 
 -10   4   2       84.82       86.37      5.44 o 
  -8   4   2       51.54       48.69      3.68 o 
  -6   4   2      272.63      261.32      4.18 o 
  -4   4   2      581.71      678.24      7.28 o 
  -2   4   2       88.42       74.58      2.92 o 
   0   4   2      379.70      336.42      6.78 o 
   2   4   2       94.76      142.81      3.86 o 
   4   4   2     2301.51     2093.74     31.09 o 
   6   4   2       13.21       11.73      2.49 o 
   8   4   2       64.65       65.68      3.76 o 
  10   4   2        5.65        2.24      2.87 o 
  12   4   2        7.35        9.22      3.08 o 
  14   4   2        1.90        4.68      2.94 o 
 -15   5   2      132.78      137.91      8.77 o 
 -13   5   2      100.93      115.94      7.40 o 
 -11   5   2       93.73       86.38      5.86 o 
  -9   5   2       17.35       12.38      2.57 o 
  -7   5   2      784.00      798.69      9.28 o 
  -5   5   2     1361.52     1445.97     14.07 o 
  -3   5   2     4567.98     5890.21     53.74 o 
  -1   5   2     2709.37     2944.21     32.84 o 
   1   5   2       76.50       74.86      2.92 o 
   3   5   2      449.63      497.78     10.72 o 
   5   5   2       59.26       62.62      3.85 o 
   7   5   2       87.64       81.90      4.62 o 
   9   5   2       15.90       13.79      3.00 o 
  11   5   2       95.76       95.56      9.90 o 
  13   5   2       52.45       50.15      5.91 o 
 -14   6   2        2.74        8.71      4.40 o 
 -12   6   2        8.85       11.67      3.03 o 
 -10   6   2        2.43        1.78      2.04 o 
  -8   6   2       16.82       26.57      2.52 o 
  -6   6   2      294.33      259.06      9.67 o 
  -4   6   2        5.30       14.99      1.19 o 
  -2   6   2     1713.09     1742.57     21.42 o 
   0   6   2       69.79      108.62      3.66 o 
   2   6   2      117.84      144.71      4.29 o 
   4   6   2       67.54       73.94      6.08 o 
   6   6   2      257.81      212.32      7.23 o 
   8   6   2       12.02       16.60      2.96 o 
  10   6   2       10.97       11.36      4.26 o 
  12   6   2        1.48        0.21      2.23 o 
 -13   7   2        3.13       19.42      5.26 o 
 -11   7   2       38.77       43.82      6.98 o 
  -9   7   2        1.20        0.96      2.97 o 
  -7   7   2      330.75      311.26      7.48 o 
  -5   7   2       56.76       56.46      2.60 o 
  -3   7   2       94.54      157.23      3.14 o 
  -1   7   2     2113.88     2307.11     26.53 o 
   1   7   2        0.37        2.36      1.21 o 
   3   7   2      131.26      129.81      4.77 o 
   5   7   2      328.40      318.09      9.20 o 
   7   7   2       95.14       79.82      5.01 o 
   9   7   2       75.28       76.55      7.85 o 
  11   7   2        8.25        8.26      3.13 o 
  13   7   2       10.74       12.07      3.62 o 
 -12   8   2        4.00        5.17      3.83 o 
 -10   8   2        1.14        1.15      3.25 o 
  -8   8   2       53.30       54.19      4.67 o 
  -6   8   2        2.93        3.65      1.20 o 
  -4   8   2        2.14        2.71      1.26 o 
  -2   8   2     1848.58     2093.79     32.29 o 
   0   8   2      602.73      689.78     11.31 o 
   2   8   2     1270.16     1167.21     16.50 o 
   4   8   2       31.62       24.68      5.23 o 
   6   8   2        7.24        7.86      3.64 o 
   8   8   2        5.30        4.54      2.27 o 
  10   8   2       17.24       12.15      4.40 o 
  12   8   2       70.58       65.38      6.29 o 
 -13   9   2        8.42       16.46      4.69 o 
 -11   9   2        9.02       10.53      4.40 o 
  -9   9   2      127.25      110.13      8.61 o 
  -7   9   2       77.93       77.74      3.54 o 
  -5   9   2       67.34       57.88      3.00 o 
  -3   9   2       92.80       77.28      3.30 o 
  -1   9   2       35.75       35.59      2.35 o 
   1   9   2      115.06      112.48      4.72 o 
   3   9   2      289.40      249.30     10.27 o 
   5   9   2       17.59       20.73      2.50 o 
   7   9   2       12.56       11.35      2.80 o 
   9   9   2        2.32        1.05      2.68 o 
  11   9   2        3.35        0.61      2.60 o 
 -12  10   2       33.41       50.33      7.94 o 
 -10  10   2       47.54       39.90      6.60 o 
  -8  10   2      516.64      468.51     13.27 o 
  -6  10   2      189.19      163.81      4.93 o 
  -4  10   2      848.18      857.20     12.47 o 
  -2  10   2      133.82      170.89      6.48 o 
   0  10   2      173.69      159.48      4.52 o 
   2  10   2      220.11      194.73      5.12 o 
   4  10   2      717.32      735.26     11.25 o 
   6  10   2      147.81      150.19      5.49 o 
   8  10   2      263.80      282.48      8.15 o 
  10  10   2        0.36        0.96      3.16 o 
 -11  11   2        7.17       16.94      5.07 o 
  -9  11   2       19.00       19.14      3.46 o 
  -7  11   2      220.08      207.22      5.84 o 
  -5  11   2      200.03      214.79      5.81 o 
  -3  11   2      109.45       98.52      3.98 o 
  -1  11   2       38.53       30.87      2.53 o 
   1  11   2      192.48      159.66      4.71 o 
   3  11   2      316.62      310.53      8.30 o 
   5  11   2       58.20       56.78      4.00 o 
   7  11   2      201.30      197.14      6.76 o 
   9  11   2       51.49       62.29      7.56 o 
 -10  12   2        7.15       11.10      4.02 o 
  -8  12   2      101.43      104.09      9.76 o 
  -6  12   2       53.74       44.30      3.25 o 
  -4  12   2      433.50      401.74      8.31 o 
  -2  12   2       63.03       66.41      3.54 o 
   0  12   2      164.14      150.97      9.23 o 
   2  12   2       17.49       22.19      2.93 o 
   4  12   2       40.48       38.06      3.50 o 
   6  12   2      160.62      168.86      9.97 o 
   8  12   2       12.61       11.64      3.08 o 
  -9  13   2      105.94      121.90      9.66 o 
  -7  13   2      276.92      251.31      6.90 o 
  -5  13   2       58.84       69.45      4.60 o 
  -3  13   2      415.43      377.15     12.96 o 
  -1  13   2       86.64       88.40      5.01 o 
   1  13   2       18.90       27.48      3.09 o 
   3  13   2      303.32      299.94     11.36 o 
   5  13   2      627.22      623.83     38.42 o 
   7  13   2      187.51      205.91      9.40 o 
  -8  14   2        7.14       13.01      4.21 o 
  -6  14   2        5.32        9.02      2.36 o 
  -4  14   2       18.27       24.67      3.20 o 
  -2  14   2        3.00        5.36      2.57 o 
   0  14   2        3.45        7.15      3.83 o 
   2  14   2        4.86        3.63      2.56 o 
   4  14   2        7.38        6.09      2.67 o 
   6  14   2        0.65        6.27      4.07 o 
  -7  15   2        1.64        8.14      2.76 o 
  -5  15   2       11.24        9.22      3.14 o 
  -3  15   2       26.55       21.35      4.23 o 
  -1  15   2       10.68       12.71      3.38 o 
   1  15   2      179.24      191.74      9.52 o 
   3  15   2        0.01        3.84      2.33 o 
   5  15   2        1.32        7.22      3.40 o 
  -4  16   2       39.59       46.37      5.69 o 
  -2  16   2       67.91       84.81      7.41 o 
   0  16   2       23.10       32.47      5.23 o 
   2  16   2        2.77        4.34      2.59 o 
   4  16   2        4.41        4.14      2.40 o 
 -15   1   3       22.93       21.54      4.43 o 
 -13   1   3       27.96       31.96      4.74 o 
 -11   1   3       60.97       49.64      4.67 o 
  -9   1   3        0.37        0.89      1.61 o 
  -7   1   3     1987.92     2091.71     25.39 o 
  -5   1   3     2905.54     3293.41     25.12 o 
  -3   1   3      771.04      976.28      8.71 o 
  -1   1   3      737.78     1035.10      9.11 o 
   1   1   3     1595.98     1618.24     16.87 o 
   3   1   3      604.02      553.32      7.87 o 
   5   1   3      719.41      725.30     10.05 o 
   7   1   3      520.97      501.15      8.33 o 
   9   1   3     2507.19     2338.82     39.27 o 
  11   1   3       11.32        8.73      3.07 o 
  13   1   3       34.32       39.03     11.00 o 
 -14   2   3        0.61        2.09      3.35 o 
 -12   2   3       12.97       17.80      3.42 o 
 -10   2   3       71.63       80.98      5.24 o 
  -8   2   3        2.76        6.97      2.54 o 
  -6   2   3     1120.15     1147.57     12.82 o 
  -4   2   3     1859.23     1776.83     14.49 o 
  -2   2   3     3184.37     3234.34     24.48 o 
   0   2   3       49.32       38.35      1.38 o 
   2   2   3       68.88       70.57      2.47 o 
   4   2   3      427.90      444.61      9.28 o 
   6   2   3       42.93       40.66      2.41 o 
   8   2   3     1166.20     1146.36     14.94 o 
  10   2   3       27.84       29.58      4.29 o 
  12   2   3        0.01        3.85      2.92 o 
 -15   3   3        3.26        1.10      3.08 o 
 -13   3   3        2.01        3.55      2.47 o 
 -11   3   3      424.48      413.03     11.71 o 
  -9   3   3       21.06       19.73      3.01 o 
  -7   3   3       58.02       51.18      1.90 o 
  -5   3   3        0.92        0.52      0.75 o 
  -3   3   3       32.92       24.61      1.33 o 
  -1   3   3      528.75      597.82      6.25 o 
   1   3   3      984.07      901.20      9.55 o 
   3   3   3       10.79       11.11      1.33 o 
   5   3   3      257.67      289.13      5.75 o 
   7   3   3        1.85        0.99      1.14 o 
   9   3   3      315.28      278.37     10.08 o 
  11   3   3       64.25       69.88      6.16 o 
  13   3   3       40.18       42.49      5.74 o 
 -14   4   3      180.25      172.33     14.93 o 
 -12   4   3      146.73      130.66      7.70 o 
 -10   4   3      248.81      255.81      8.80 o 
  -8   4   3     1612.21     1610.66     21.42 o 
  -6   4   3       96.50       93.03      2.83 o 
  -4   4   3      606.71      771.25     14.54 o 
  -2   4   3       92.44       78.37      2.18 o 
   0   4   3     3380.37     3680.47     31.08 o 
   2   4   3     1135.35      970.99     10.51 o 
   4   4   3     1123.40     1113.75     13.68 o 
   6   4   3       97.01      101.75      3.57 o 
   8   4   3        1.58        1.62      1.44 o 
  10   4   3        1.91        5.29      3.64 o 
  12   4   3        1.59        4.95      2.62 o 
 -13   5   3        7.71        8.13      4.11 o 
 -11   5   3       30.12       30.65      4.07 o 
  -9   5   3        0.79        0.58      1.33 o 
  -7   5   3      559.65      544.06      9.04 o 
  -5   5   3        9.37        8.57      0.97 o 
  -3   5   3      220.01      218.99      4.23 o 
  -1   5   3      901.84      951.60     15.58 o 
   1   5   3      993.51     1137.64     13.07 o 
   3   5   3      360.39      336.41      6.03 o 
   5   5   3       65.01       58.30      3.27 o 
   7   5   3      319.44      264.52      7.15 o 
   9   5   3        9.29        9.13      4.55 o 
  11   5   3        0.11        1.08      4.26 o 
  13   5   3        4.13       10.38      5.55 o 
 -14   6   3      186.75      194.14     13.20 o 
 -12   6   3      378.73      372.60     17.80 o 
 -10   6   3       49.65       39.23      6.51 o 
  -8   6   3        0.96        0.91      1.76 o 
  -6   6   3       15.62        8.58      1.38 o 
  -4   6   3     3582.54     3595.63     40.75 o 
  -2   6   3     2240.60     2361.80     28.18 o 
   0   6   3     2211.05     2677.90     26.60 o 
   2   6   3     4850.62     5317.62     49.95 o 
   4   6   3        2.14        3.09      1.36 o 
   6   6   3        2.22        0.41      1.40 o 
   8   6   3        0.33        0.75      1.57 o 
  10   6   3        2.48        5.01      2.44 o 
  12   6   3       19.90       26.04      6.12 o 
 -13   7   3      421.18      437.37     20.29 o 
 -11   7   3        8.51        8.23      4.11 o 
  -9   7   3       66.08       51.42      7.46 o 
  -7   7   3      346.58      343.89      6.69 o 
  -5   7   3        0.36       -0.84      0.96 o 
  -3   7   3        0.58        1.85      1.77 o 
  -1   7   3       76.81       46.58      3.49 o 
   1   7   3      611.36      660.50      8.99 o 
   3   7   3        0.06        0.91      1.05 o 
   5   7   3      145.17      136.71      4.92 o 
   7   7   3       70.45       70.09      4.10 o 
   9   7   3       26.18       24.34      3.75 o 
  11   7   3        5.46       13.10      5.60 o 
 -12   8   3       12.18       21.72      5.74 o 
 -10   8   3       51.50       41.28      6.27 o 
  -8   8   3      206.23      212.31      8.42 o 
  -6   8   3        8.99        7.26      1.51 o 
  -4   8   3      230.24      181.22     10.07 o 
  -2   8   3      555.21      518.44     14.12 o 
   0   8   3       10.30       14.89      2.04 o 
   2   8   3       49.23       35.86      2.88 o 
   4   8   3        2.32       -0.06      1.06 o 
   6   8   3      202.53      181.97      6.06 o 
   8   8   3       58.31       66.52      6.75 o 
  10   8   3        9.13        8.75      3.07 o 
  12   8   3        0.19        4.70      5.21 o 
 -13   9   3       99.47      100.28     11.20 o 
 -11   9   3        0.77        3.16      3.35 o 
  -9   9   3       30.79       38.78      4.60 o 
  -7   9   3      404.95      369.91      7.98 o 
  -5   9   3      260.94      217.20      6.30 o 
  -3   9   3        4.65       13.39      2.71 o 
  -1   9   3       77.81       79.61      3.87 o 
   1   9   3     1287.06     1399.45     20.62 o 
   3   9   3      643.91      623.24     19.68 o 
   5   9   3      276.25      266.13      7.41 o 
   7   9   3       93.59      101.89      4.97 o 
   9   9   3       71.66       83.15      6.21 o 
  11   9   3       63.67       80.27      9.14 o 
 -12  10   3        1.64        4.78      3.54 o 
 -10  10   3        0.02        2.75      3.73 o 
  -8  10   3       66.76       66.48      8.71 o 
  -6  10   3      237.60      205.20      6.03 o 
  -4  10   3       72.41       69.56      3.56 o 
  -2  10   3       47.22       60.54      3.32 o 
   0  10   3      189.35      169.58     18.75 o 
   2  10   3      224.01      183.57      6.00 o 
   4  10   3        5.46        9.64      2.04 o 
   6  10   3        1.23        3.97      1.87 o 
   8  10   3        3.19        5.14      2.02 o 
  10  10   3       12.99       15.79      4.88 o 
 -11  11   3       71.55       92.05      9.86 o 
  -9  11   3       59.93       58.70      5.58 o 
  -7  11   3        0.02        2.06      1.39 o 
  -5  11   3      995.74      886.82     13.62 o 
  -3  11   3      213.30      181.03      5.47 o 
  -1  11   3     1533.62     1444.72     22.01 o 
   1  11   3       34.84       31.94      4.21 o 
   3  11   3       16.58       16.55      2.53 o 
   5  11   3       94.78       95.98      4.97 o 
   7  11   3      129.80      119.84      7.07 o 
   9  11   3       36.30       40.38      6.98 o 
 -10  12   3        0.01        3.45      3.54 o 
  -8  12   3       18.17       17.03      6.03 o 
  -6  12   3       36.71       33.63      2.99 o 
  -4  12   3      437.69      393.11     12.71 o 
  -2  12   3       20.77       20.56      2.53 o 
   0  12   3       84.71       73.00      3.79 o 
   2  12   3       64.90       65.98      4.46 o 
   4  12   3       71.62       78.97      4.92 o 
   6  12   3      213.45      216.02      7.46 o 
   8  12   3      197.90      182.49      7.09 o 
  -9  13   3       14.87       20.89      3.85 o 
  -7  13   3       31.58       36.17      3.52 o 
  -5  13   3        5.19        8.13      1.79 o 
  -3  13   3       29.96       27.04      2.74 o 
  -1  13   3        5.25        3.59      1.93 o 
   1  13   3        5.91        3.26      1.72 o 
   3  13   3       87.60       84.94      6.30 o 
   5  13   3        4.99        7.13      2.16 o 
   7  13   3        8.95        7.97      3.78 o 
  -8  14   3        0.15        4.69      3.64 o 
  -6  14   3      205.32      202.99      7.64 o 
  -4  14   3      132.87      102.59      6.51 o 
  -2  14   3        3.30        6.56      2.22 o 
   0  14   3      295.60      267.25      8.66 o 
   2  14   3       19.41       21.17      3.91 o 
   4  14   3       25.40       27.18      4.53 o 
   6  14   3       22.54       18.55      3.90 o 
  -7  15   3        1.05        2.25      1.98 o 
  -5  15   3        0.10        1.46      1.73 o 
  -3  15   3        4.01       -0.18      5.21 o 
  -1  15   3        0.09       -0.21      4.11 o 
   1  15   3       47.94       54.82      6.12 o 
   3  15   3       30.22       47.11     13.83 o 
   5  15   3        2.94        5.96      2.64 o 
  -4  16   3        0.88        7.19      2.99 o 
  -2  16   3        0.76        1.03      2.60 o 
   0  16   3       43.64       60.72      6.50 o 
   2  16   3        1.28       -3.41      2.73 o 
 -14   0   4      213.85      195.96     12.92 o 
 -12   0   4      209.84      207.25     12.15 o 
 -10   0   4        8.31        8.61      3.83 o 
  -8   0   4      163.55      140.18      8.23 o 
  -6   0   4      302.64      307.96      6.05 o 
  -4   0   4     9387.21    10924.78    110.89 o 
  -2   0   4     5373.10     6591.03     68.42 o 
   0   0   4     5824.38     6157.23     64.45 o 
   2   0   4      189.19      210.31      6.48 o 
   4   0   4      795.29      736.24     14.82 o 
   6   0   4      356.04      312.49      9.28 o 
   8   0   4       12.29       14.52      3.01 o 
  10   0   4      248.74      222.85     13.78 o 
  12   0   4      532.04      506.36     23.06 o 
 -15   1   4        0.14        3.14      3.20 o 
 -13   1   4        0.18        1.03      2.42 o 
 -11   1   4       99.25      100.22      7.89 o 
  -9   1   4      398.51      392.82     10.42 o 
  -7   1   4       17.06       10.93      1.48 o 
  -5   1   4       12.59        3.93      0.95 o 
  -3   1   4      643.07      631.56      6.85 o 
  -1   1   4     4437.99     4401.08     33.24 o 
   1   1   4      131.39      109.67      2.83 o 
   3   1   4      346.41      317.33      5.95 o 
   5   1   4      327.86      298.51      6.20 o 
   7   1   4      111.73      100.89      4.66 o 
   9   1   4        0.98       -1.49      3.68 o 
  11   1   4      101.30      100.11      7.44 o 
  13   1   4        1.25       -2.94      2.57 o 
 -14   2   4       33.05       34.54      4.90 o 
 -12   2   4       32.60       32.77      4.40 o 
 -10   2   4      370.08      362.59     19.28 o 
  -8   2   4      397.26      386.72      8.24 o 
  -6   2   4      847.09      796.52      8.15 o 
  -4   2   4       55.21       30.34      1.43 o 
  -2   2   4       85.26       87.88      4.16 o 
   0   2   4      684.86      677.61      7.20 o 
   2   2   4        4.06        8.79      1.37 o 
   4   2   4        7.58       10.22      1.54 o 
   6   2   4       14.76       17.77      2.01 o 
   8   2   4      236.40      224.17      5.91 o 
  10   2   4        7.58        3.45      2.60 o 
  12   2   4      233.33      218.54     10.54 o 
 -15   3   4       26.21       46.02      8.61 o 
 -13   3   4      113.45      133.10      7.24 o 
 -11   3   4      120.01      113.46      6.01 o 
  -9   3   4      254.77      244.50     15.60 o 
  -7   3   4     1164.37     1129.69     19.25 o 
  -5   3   4     1585.40     1620.36     14.03 o 
  -3   3   4     1577.95     1723.56     14.53 o 
  -1   3   4        0.43        4.11      1.13 o 
   1   3   4      345.69      427.56      6.09 o 
   3   3   4      425.76      424.72      7.22 o 
   5   3   4      198.29      164.08      4.53 o 
   7   3   4      119.40      106.28      3.98 o 
   9   3   4      140.09      145.20      7.64 o 
  11   3   4      100.39       99.18      7.40 o 
  13   3   4        1.30        0.69      2.87 o 
 -14   4   4        6.54       12.92      5.17 o 
 -12   4   4        8.00        8.90      4.31 o 
 -10   4   4      318.37      293.75      7.79 o 
  -8   4   4      143.74      147.40      4.96 o 
  -6   4   4       38.95       30.89      2.06 o 
  -4   4   4      435.48      428.38      6.61 o 
  -2   4   4       16.93        9.82      0.89 o 
   0   4   4      951.30      862.19      8.58 o 
   2   4   4        5.89       18.91      1.56 o 
   4   4   4        1.66        0.85      1.07 o 
   6   4   4      274.36      234.82      7.64 o 
   8   4   4        0.17        0.67      1.39 o 
  10   4   4       32.76       34.42      4.83 o 
  12   4   4       20.85       18.87      5.84 o 
 -13   5   4       35.20       35.31      7.27 o 
 -11   5   4      734.94      660.70     23.73 o 
  -9   5   4      555.22      576.25     14.68 o 
  -7   5   4      148.98      141.59      4.80 o 
  -5   5   4      615.57      586.96      8.27 o 
  -3   5   4       96.63       82.89      2.51 o 
  -1   5   4     4018.09     4279.76     32.68 o 
   1   5   4      161.17      185.32      3.81 o 
   3   5   4     1461.96     1473.16     15.54 o 
   5   5   4      324.70      350.73      8.55 o 
   7   5   4      142.14      132.47      6.86 o 
   9   5   4        0.03        1.52      2.25 o 
  11   5   4        1.21        3.85      2.77 o 
 -14   6   4        0.16       -0.10      4.31 o 
 -12   6   4      154.50      168.31     12.15 o 
 -10   6   4      410.24      390.07     12.38 o 
  -8   6   4      279.85      248.56      9.06 o 
  -6   6   4       95.68       77.43      3.88 o 
  -4   6   4        7.63       15.34      2.14 o 
  -2   6   4        0.29       -0.78      1.31 o 
   0   6   4       23.78       28.57      1.80 o 
   2   6   4      151.04      121.81      3.60 o 
   4   6   4      212.94      216.42      6.19 o 
   6   6   4        7.52        7.18      1.93 o 
   8   6   4       10.07        6.69      2.14 o 
  10   6   4       11.03       13.58      3.44 o 
  12   6   4        5.39       14.27      3.79 o 
 -13   7   4        0.84        8.61      4.11 o 
 -11   7   4      506.48      456.03     19.62 o 
  -9   7   4      442.11      436.52     12.92 o 
  -7   7   4        9.31       12.15      1.74 o 
  -5   7   4       18.45       19.36      2.41 o 
  -3   7   4      100.62       99.76      8.58 o 
  -1   7   4      250.27      227.26      6.24 o 
   1   7   4       92.80       96.78      4.29 o 
   3   7   4      239.80      212.80      6.41 o 
   5   7   4      263.30      301.29      7.19 o 
   7   7   4       19.73       22.56      3.29 o 
   9   7   4       16.93       15.92      3.34 o 
  11   7   4        0.17        1.11      2.46 o 
 -12   8   4       46.61       33.68      6.70 o 
 -10   8   4      901.53      901.64     21.02 o 
  -8   8   4        1.22        3.85      2.01 o 
  -6   8   4       88.84       81.23      3.53 o 
  -4   8   4        3.46        0.20      1.22 o 
  -2   8   4        3.72        6.10      1.77 o 
   0   8   4       15.02        9.07      1.97 o 
   2   8   4       32.95       30.74      3.02 o 
   4   8   4      594.87      617.34     16.42 o 
   6   8   4       98.73       98.68      5.05 o 
   8   8   4       60.93       60.51      5.44 o 
  10   8   4        0.17        0.04      2.37 o 
 -11   9   4        7.44       12.93      3.28 o 
  -9   9   4        3.96        4.83      2.46 o 
  -7   9   4        9.43        4.84      1.55 o 
  -5   9   4        5.42        5.93      1.57 o 
  -3   9   4       30.31       23.51      2.80 o 
  -1   9   4       75.55       77.17      4.30 o 
   1   9   4      219.81      204.43      6.48 o 
   3   9   4      103.90       94.80      5.51 o 
   5   9   4        5.79        4.85      1.91 o 
   7   9   4        5.16        6.77      2.18 o 
   9   9   4       31.31       29.28      6.41 o 
 -12  10   4       10.06       11.58      4.31 o 
 -10  10   4       16.39       19.43      4.98 o 
  -8  10   4       38.67       35.34      4.47 o 
  -6  10   4      171.55      162.47      5.25 o 
  -4  10   4      249.68      263.27      7.65 o 
  -2  10   4     1137.90      969.51     25.66 o 
   0  10   4        0.68        0.39      1.60 o 
   2  10   4      555.78      542.47     11.48 o 
   4  10   4       70.50       86.25      5.78 o 
   6  10   4       90.69       85.42      5.02 o 
   8  10   4       73.97       83.61      6.34 o 
  10  10   4       47.01       61.20      6.25 o 
 -11  11   4        3.14        6.18      2.59 o 
  -9  11   4       16.82       23.57      4.09 o 
  -7  11   4        0.03        2.56      1.50 o 
  -5  11   4        7.22        7.85      1.89 o 
  -3  11   4      126.65       96.14      4.35 o 
  -1  11   4      445.86      400.38     14.40 o 
   1  11   4       38.58       42.45      3.83 o 
   3  11   4       13.52       12.24      2.42 o 
   5  11   4       15.79       20.06      3.04 o 
   7  11   4        5.99        8.79      2.46 o 
   9  11   4       44.04       59.32      8.52 o 
 -10  12   4       19.59       25.12      4.19 o 
  -8  12   4       80.47       81.95      6.53 o 
  -6  12   4        9.11       12.97      2.16 o 
  -4  12   4        5.98        3.20      1.57 o 
  -2  12   4      331.93      296.48     13.42 o 
   0  12   4      237.93      220.39      7.17 o 
   2  12   4      297.77      273.07      9.49 o 
   4  12   4        2.63        2.05      1.90 o 
   6  12   4       19.96       22.69      4.04 o 
   8  12   4       25.20       31.21      4.79 o 
  -9  13   4       94.33      109.08     11.39 o 
  -7  13   4       11.43       18.69      2.74 o 
  -5  13   4       22.55       37.41      3.34 o 
  -3  13   4      190.14      169.28      5.80 o 
  -1  13   4      150.83      123.02      5.04 o 
   1  13   4       25.08       22.88      3.24 o 
   3  13   4      166.88      162.88     15.21 o 
   5  13   4       49.40       66.50      6.18 o 
   7  13   4       15.69       23.04      3.45 o 
  -8  14   4        0.02        1.83      3.35 o 
  -6  14   4        3.05        5.50      2.22 o 
  -4  14   4       41.84       40.33      3.94 o 
  -2  14   4       13.10       22.25      3.23 o 
   0  14   4       13.06       12.12      2.60 o 
   2  14   4        0.05        0.32      1.75 o 
   4  14   4       13.22       15.68      2.91 o 
  -5  15   4        0.08        2.35      1.73 o 
  -3  15   4       77.57       71.65      5.30 o 
  -1  15   4       63.13       47.30      5.38 o 
   1  15   4       20.88       23.73      3.36 o 
   3  15   4        0.66        5.55      4.11 o 
  -2  16   4        3.74       13.82      3.55 o 
   0  16   4       24.72       25.22      5.36 o 
 -15   1   5      198.80      216.53     10.04 o 
 -13   1   5       61.41       65.97      7.80 o 
 -11   1   5      409.02      367.33     11.19 o 
  -9   1   5      623.88      610.25     11.53 o 
  -7   1   5      427.15      442.00      9.62 o 
  -5   1   5      503.57      557.94      6.67 o 
  -3   1   5       19.74       20.53      1.40 o 
  -1   1   5     2143.69     2290.49     19.24 o 
   1   1   5      517.39      616.58      7.37 o 
   3   1   5      317.64      266.60      5.83 o 
   5   1   5        2.40       -0.57      1.12 o 
   7   1   5       29.26       30.27      2.67 o 
   9   1   5        3.55        6.52      1.87 o 
  11   1   5        9.74       15.47      3.97 o 
 -14   2   5       80.33       78.36      8.04 o 
 -12   2   5        4.76        6.01      3.49 o 
 -10   2   5       70.02       75.19      4.40 o 
  -8   2   5       32.05       39.92      3.10 o 
  -6   2   5      109.96      102.50      2.63 o 
  -4   2   5      225.86      229.08      4.46 o 
  -2   2   5      958.40     1009.73     10.02 o 
   0   2   5     1349.24     1446.89     13.44 o 
   2   2   5      420.30      393.61     13.16 o 
   4   2   5       16.59       19.67      2.08 o 
   6   2   5       22.30       21.58      2.37 o 
   8   2   5        3.25        3.28      1.62 o 
  10   2   5       20.66       26.73      4.59 o 
  12   2   5       13.65       13.02      5.12 o 
 -13   3   5       35.36       46.22      7.94 o 
 -11   3   5       38.35       45.36      4.59 o 
  -9   3   5       33.95       32.89      3.09 o 
  -7   3   5       15.78       25.78      2.57 o 
  -5   3   5      397.90      418.24     10.28 o 
  -3   3   5     1417.10     1350.33     21.10 o 
  -1   3   5       11.66        6.58      1.05 o 
   1   3   5       37.39       38.96      2.13 o 
   3   3   5       34.57       48.72      2.48 o 
   5   3   5        9.27       14.12      1.98 o 
   7   3   5       11.83       15.81      2.20 o 
   9   3   5       12.58       11.16      2.16 o 
  11   3   5       22.17       17.08      4.16 o 
 -14   4   5        0.11        4.31      4.40 o 
 -12   4   5      125.84      147.26     11.10 o 
 -10   4   5      187.99      193.00     12.87 o 
  -8   4   5      725.29      678.88     32.15 o 
  -6   4   5     1390.50     1477.05     16.93 o 
  -4   4   5     1473.35     1412.96     14.40 o 
  -2   4   5      438.76      463.68      5.78 o 
   0   4   5        0.00        0.12      0.74 o 
   2   4   5      243.87      244.30      4.92 o 
   4   4   5      189.26      202.95      5.34 o 
   6   4   5      505.13      486.51      9.18 o 
   8   4   5        5.36        7.39      1.87 o 
  10   4   5       42.72       39.75      5.14 o 
 -13   5   5        0.14       -0.96      3.73 o 
 -11   5   5        3.50        5.81      2.48 o 
  -9   5   5      248.52      246.16     13.40 o 
  -7   5   5       68.57       59.59      3.68 o 
  -5   5   5      116.59      108.82      6.22 o 
  -3   5   5     1330.95     1281.17     15.84 o 
  -1   5   5       27.60       29.75      1.88 o 
   1   5   5       43.50       34.75      2.03 o 
   3   5   5      360.08      304.39      5.82 o 
   5   5   5        4.97        7.23      1.61 o 
   7   5   5        0.45        1.38      1.51 o 
   9   5   5       40.30       39.93      3.33 o 
  11   5   5        2.70        1.21      2.76 o 
 -14   6   5       28.71       30.04      7.18 o 
 -12   6   5        1.50        3.83      3.73 o 
 -10   6   5       62.62       56.48      5.57 o 
  -8   6   5     2459.10     2375.34     39.17 o 
  -6   6   5      547.44      608.54     11.69 o 
  -4   6   5      111.87      131.67      4.95 o 
  -2   6   5      520.92      510.70     10.25 o 
   0   6   5       38.22       33.73      2.83 o 
   2   6   5     1004.86     1012.17     14.27 o 
   4   6   5       10.65        9.88      1.98 o 
   6   6   5      106.73       99.82      5.51 o 
   8   6   5       69.57       68.79      6.94 o 
  10   6   5        0.80        1.24      2.77 o 
 -13   7   5       40.02       41.43      8.04 o 
 -11   7   5        4.05        4.93      2.67 o 
  -9   7   5      110.84      109.75     17.89 o 
  -7   7   5     2373.03     2344.52     30.73 o 
  -5   7   5      201.22      211.41      6.56 o 
  -3   7   5       37.69       23.45      2.91 o 
  -1   7   5        1.65        0.84      1.57 o 
   1   7   5      147.68      140.51      5.33 o 
   3   7   5      239.62      222.37      6.99 o 
   5   7   5       29.29       30.27      3.31 o 
   7   7   5      256.45      255.11     10.14 o 
   9   7   5       19.18       19.90      5.55 o 
 -12   8   5      122.04      139.80     27.22 o 
 -10   8   5        4.20        6.58      5.02 o 
  -8   8   5      187.24      173.45     18.66 o 
  -6   8   5      258.00      241.18      7.30 o 
  -4   8   5       33.96       35.41      3.31 o 
  -2   8   5      107.71       86.87      4.47 o 
   0   8   5       22.28       21.94      4.46 o 
   2   8   5        1.06        1.06      1.64 o 
   4   8   5        0.67        0.77      3.09 o 
   6   8   5      161.64      158.36      6.44 o 
   8   8   5       34.15       32.18      3.79 o 
  10   8   5        1.00        0.29      3.83 o 
 -11   9   5       14.72       17.60      3.49 o 
  -9   9   5      138.51      121.76      7.26 o 
  -7   9   5      312.36      288.69      8.38 o 
  -5   9   5      117.82      111.61      5.23 o 
  -3   9   5      700.45      651.49     12.92 o 
  -1   9   5       37.60       37.42      3.49 o 
   1   9   5      331.92      307.41      8.50 o 
   3   9   5       42.38       36.17      3.55 o 
   5   9   5      174.25      170.77      6.80 o 
   7   9   5       41.63       38.46      3.99 o 
   9   9   5       33.57       42.46      8.04 o 
 -10  10   5        3.71        6.38      2.71 o 
  -8  10   5        0.14        2.97      4.88 o 
  -6  10   5       18.51       19.76      2.40 o 
  -4  10   5       28.15       26.38      3.18 o 
  -2  10   5       89.24       80.23      6.12 o 
   0  10   5        6.30        6.49      2.07 o 
   2  10   5       52.83       43.73      4.69 o 
   4  10   5       87.40       91.98      9.30 o 
   6  10   5        0.23        0.75      1.94 o 
   8  10   5        1.49        1.89      2.06 o 
  -9  11   5        2.81        1.47      3.30 o 
  -7  11   5        2.83        3.68      2.17 o 
  -5  11   5       28.21       30.03      3.74 o 
  -3  11   5       18.38       21.39      3.09 o 
  -1  11   5       40.12       45.17      3.90 o 
   1  11   5      539.82      530.53     12.15 o 
   3  11   5       91.79       97.90      5.53 o 
   5  11   5      137.56      132.86      6.25 o 
   7  11   5       35.04       40.72      4.57 o 
  -8  12   5        0.90        2.74      2.27 o 
  -6  12   5      284.77      293.63      9.07 o 
  -4  12   5       52.95       46.90      5.34 o 
  -2  12   5       16.52        8.54      2.23 o 
   0  12   5      205.00      164.48      6.49 o 
   2  12   5      148.33      161.24      6.69 o 
   4  12   5       87.07       94.13      5.66 o 
   6  12   5       41.33       52.36      4.76 o 
  -7  13   5        1.58        3.95      2.56 o 
  -5  13   5       76.25       82.89      4.67 o 
  -3  13   5        6.00        4.07      1.65 o 
  -1  13   5        0.85        2.43      1.77 o 
   1  13   5       10.16        7.80      2.34 o 
   3  13   5        5.26        2.81      2.09 o 
   5  13   5       50.06       53.06      6.09 o 
  -6  14   5        5.30        4.24      1.78 o 
  -4  14   5        7.93       10.58      2.89 o 
  -2  14   5       33.42       51.41      3.91 o 
   0  14   5      144.81      133.52     10.23 o 
   2  14   5       70.41       58.75      8.47 o 
   4  14   5        5.17        9.23      3.37 o 
  -3  15   5        0.63        2.19      2.61 o 
  -1  15   5       30.15       34.01      4.93 o 
   1  15   5        1.32        3.79      2.00 o 
 -14   0   6       18.49       29.47      6.79 o 
 -12   0   6      635.74      569.42     21.43 o 
 -10   0   6      170.41      153.77     10.14 o 
  -8   0   6      881.80      807.57     16.74 o 
  -6   0   6     3995.37     3953.91     44.58 o 
  -4   0   6     1200.17     1260.46     17.49 o 
  -2   0   6      104.46      111.14      5.63 o 
   0   0   6      114.29       89.53      3.90 o 
   2   0   6      818.84      697.65     29.20 o 
   4   0   6        0.50       -0.50      3.21 o 
   6   0   6       90.88       78.35      5.65 o 
   8   0   6        0.37       -1.13      2.22 o 
  10   0   6        0.21        1.44      4.11 o 
 -13   1   6       18.82       18.08      3.68 o 
 -11   1   6      224.75      220.94     17.32 o 
  -9   1   6      193.48      186.48      5.90 o 
  -7   1   6       44.69       49.97      2.85 o 
  -5   1   6      128.40      111.24      4.22 o 
  -3   1   6        3.40        2.40      0.99 o 
  -1   1   6       50.26       57.33      2.31 o 
   1   1   6      839.58      768.01      9.07 o 
   3   1   6      500.25      467.40      7.71 o 
   5   1   6        0.11        0.38      1.35 o 
   7   1   6        0.03        2.03      1.56 o 
   9   1   6        8.80       11.48      2.18 o 
  11   1   6        0.03       -2.78      2.76 o 
 -14   2   6        0.43        2.87      4.11 o 
 -12   2   6      326.28      289.17     15.26 o 
 -10   2   6        3.06        2.50      1.78 o 
  -8   2   6      565.06      520.95      8.98 o 
  -6   2   6       44.31       50.42      2.45 o 
  -4   2   6       93.49       96.13      3.67 o 
  -2   2   6      944.16      909.77      9.83 o 
   0   2   6     1126.24     1059.71     11.45 o 
   2   2   6      319.34      282.12      5.08 o 
   4   2   6      229.20      228.88      6.01 o 
   6   2   6       10.01        8.00      1.89 o 
   8   2   6        2.25        1.13      1.93 o 
  10   2   6       13.71       18.36      4.28 o 
 -13   3   6        7.41       14.83      5.65 o 
 -11   3   6       10.97        7.89      2.94 o 
  -9   3   6       90.23      107.56      7.89 o 
  -7   3   6       67.54       61.74      6.12 o 
  -5   3   6       51.99       53.56      2.53 o 
  -3   3   6      243.54      223.33      4.05 o 
  -1   3   6      456.93      457.23      6.31 o 
   1   3   6      118.07      134.14      3.38 o 
   3   3   6       20.79       19.09      1.94 o 
   5   3   6      172.01      153.83      5.04 o 
   7   3   6       19.53       28.34      2.88 o 
   9   3   6       38.87       43.49      3.51 o 
  11   3   6        7.19       10.79      3.75 o 
 -14   4   6        3.57        9.66      5.45 o 
 -12   4   6        5.94       13.30      4.69 o 
 -10   4   6        3.04        5.96      2.54 o 
  -8   4   6       13.78       11.28      9.38 o 
  -6   4   6       53.25       47.95      2.94 o 
  -4   4   6        2.01        0.56      1.26 o 
  -2   4   6       24.68       20.83      1.83 o 
   0   4   6       90.75       90.56      3.20 o 
   2   4   6       76.34       71.22      3.08 o 
   4   4   6       64.37       52.29      2.93 o 
   6   4   6       14.45        9.05      2.04 o 
   8   4   6       17.04       15.19      2.42 o 
  10   4   6        0.42        1.94      2.87 o 
 -13   5   6       22.88       22.10      6.12 o 
 -11   5   6       20.75       25.18      4.50 o 
  -9   5   6       35.96       29.12      6.46 o 
  -7   5   6      429.65      423.92     12.40 o 
  -5   5   6     4084.55     4116.73     48.19 o 
  -3   5   6     1250.05     1302.97     18.03 o 
  -1   5   6       42.21       43.01      2.96 o 
   1   5   6      487.69      478.38      7.69 o 
   3   5   6       18.64       14.47      2.22 o 
   5   5   6      106.20      105.74      3.97 o 
   7   5   6       17.95       20.50      2.65 o 
   9   5   6       63.57       68.38      4.34 o 
 -12   6   6       19.09       19.01      3.95 o 
 -10   6   6        5.49        4.87      2.48 o 
  -8   6   6        0.38        0.83      1.95 o 
  -6   6   6      155.86      152.90      7.80 o 
  -4   6   6      505.27      503.47     12.56 o 
  -2   6   6      230.62      240.86      6.97 o 
   0   6   6       96.79      113.87      4.89 o 
   2   6   6       61.14       64.46      3.76 o 
   4   6   6       18.61       20.88      3.59 o 
   6   6   6        1.15        0.33      1.60 o 
   8   6   6        0.51        1.21      1.94 o 
  10   6   6       23.68       12.63      5.93 o 
 -11   7   6       42.22       39.58      5.31 o 
  -9   7   6      109.14      107.32      7.24 o 
  -7   7   6        1.48        4.64      2.38 o 
  -5   7   6     1419.11     1415.15     30.52 o 
  -3   7   6      269.09      272.13      7.84 o 
  -1   7   6        0.61        2.09      1.66 o 
   1   7   6        1.23       -1.22      1.42 o 
   3   7   6       23.54       17.04      2.83 o 
   5   7   6       93.69       95.76      5.51 o 
   7   7   6        0.90        2.96      2.03 o 
   9   7   6       44.94       47.14      5.65 o 
 -12   8   6       40.62       51.71     11.72 o 
 -10   8   6       56.60       62.78      6.16 o 
  -8   8   6        0.56        1.74      2.06 o 
  -6   8   6      271.91      247.18      7.83 o 
  -4   8   6     1739.14     1699.44     24.95 o 
  -2   8   6       12.62       14.22      2.61 o 
   0   8   6       74.79       66.98      4.50 o 
   2   8   6        0.21        1.76      1.92 o 
   4   8   6        2.43        0.23      3.14 o 
   6   8   6       12.31       12.40      2.70 o 
   8   8   6        9.92       15.70      3.10 o 
 -11   9   6        4.48        4.00      2.48 o 
  -9   9   6       29.57       30.90      4.56 o 
  -7   9   6        0.01       -0.14      1.95 o 
  -5   9   6        2.00        2.41      1.59 o 
  -3   9   6       17.35       19.83      3.04 o 
  -1   9   6        0.60        0.24      1.57 o 
   1   9   6        1.51        0.68      1.83 o 
   3   9   6       17.26       16.36      2.87 o 
   5   9   6        5.26        4.02      4.22 o 
   7   9   6       31.75       34.58      5.45 o 
 -10  10   6       12.79       24.86      4.12 o 
  -8  10   6       93.46      102.60      7.35 o 
  -6  10   6       64.87       79.20      5.05 o 
  -4  10   6       14.49       11.78      3.52 o 
  -2  10   6       16.93       19.82      3.05 o 
   0  10   6      110.26      120.61      5.98 o 
   2  10   6       16.50       18.09      3.20 o 
   4  10   6      305.05      300.44     11.39 o 
   6  10   6        0.00        3.38      2.30 o 
  -9  11   6       96.75      110.73     11.48 o 
  -7  11   6        0.38        3.21      2.46 o 
  -5  11   6       10.34       12.61      2.67 o 
  -3  11   6       78.46       91.13      5.47 o 
  -1  11   6       18.82       15.89      2.81 o 
   1  11   6       13.61       10.09      3.06 o 
   3  11   6       28.80       32.36      3.95 o 
   5  11   6       25.44       31.57      3.90 o 
  -8  12   6        6.48       11.20      5.60 o 
  -6  12   6       35.54       40.47      3.50 o 
  -4  12   6        0.74        3.76      2.08 o 
  -2  12   6       86.14       87.39      5.48 o 
   0  12   6       13.66       26.85      3.45 o 
   2  12   6        0.00        0.57      1.87 o 
   4  12   6       34.31       30.14      4.05 o 
  -7  13   6        0.12        6.64      2.83 o 
  -5  13   6       36.36       49.61      3.93 o 
  -3  13   6      138.12      138.49     14.81 o 
  -1  13   6        0.03        1.91      1.81 o 
   1  13   6        3.95        4.88      2.31 o 
   3  13   6      164.75      161.22      7.34 o 
  -4  14   6        1.16        1.68      1.75 o 
  -2  14   6        0.51        3.13      1.84 o 
   0  14   6       13.79       20.31      3.15 o 
 -13   1   7        6.76       -0.10      3.64 o 
 -11   1   7        3.18        6.89      2.15 o 
  -9   1   7     1095.47      967.38     16.38 o 
  -7   1   7       54.17       40.98      2.79 o 
  -5   1   7     1076.92     1008.91     11.09 o 
  -3   1   7     1020.27     1009.09     15.63 o 
  -1   1   7      376.86      371.72      7.87 o 
   1   1   7      152.87      140.97      3.71 o 
   3   1   7      107.69       99.24      3.36 o 
   5   1   7      201.60      160.18      5.52 o 
   7   1   7        4.81        5.16      1.93 o 
   9   1   7        7.94        9.09      2.28 o 
 -12   2   7        4.82        6.98      4.31 o 
 -10   2   7      106.08       89.46      6.98 o 
  -8   2   7      305.29      279.65      7.78 o 
  -6   2   7       67.84       57.18      2.77 o 
  -4   2   7        4.58        7.57      1.42 o 
  -2   2   7        2.22        2.56      1.10 o 
   0   2   7      106.24       89.69      3.11 o 
   2   2   7      144.57      146.98      3.87 o 
   4   2   7      200.70      194.45      5.23 o 
   6   2   7       80.64       71.19      4.12 o 
   8   2   7        5.49        3.44      1.89 o 
  10   2   7        0.93        1.96      2.91 o 
 -13   3   7        0.04        1.82      4.31 o 
 -11   3   7        1.20        3.20      2.33 o 
  -9   3   7      132.22      138.09      7.17 o 
  -7   3   7       56.64       56.62      4.97 o 
  -5   3   7       57.92       44.55      2.54 o 
  -3   3   7      132.27      136.08      3.95 o 
  -1   3   7        1.39        1.08      1.16 o 
   1   3   7      205.19      187.95      4.29 o 
   3   3   7       42.56       44.08      2.86 o 
   5   3   7        0.03       -1.87      1.24 o 
   7   3   7        4.80        4.88      2.01 o 
   9   3   7        5.15        8.28      2.26 o 
 -12   4   7       86.23       91.99      7.30 o 
 -10   4   7        0.66        0.13      2.06 o 
  -8   4   7      129.18      107.24      6.51 o 
  -6   4   7       50.78       53.85      3.20 o 
  -4   4   7      418.39      376.87      7.88 o 
  -2   4   7      405.69      403.81      8.29 o 
   0   4   7      415.49      412.26      7.33 o 
   2   4   7        0.82        5.89      1.53 o 
   4   4   7      100.76       99.09      4.76 o 
   6   4   7        5.66        6.77      1.98 o 
   8   4   7       42.26       42.76      3.64 o 
 -13   5   7        0.15        1.82      4.50 o 
 -11   5   7        0.34        4.44      2.63 o 
  -9   5   7       28.56       28.53      4.69 o 
  -7   5   7       19.70       21.48      3.86 o 
  -5   5   7        1.29        1.36      1.36 o 
  -3   5   7       93.48       94.87      4.28 o 
  -1   5   7      195.10      174.36      5.50 o 
   1   5   7      274.38      285.84      7.20 o 
   3   5   7       42.78       47.71      3.64 o 
   5   5   7        1.18        1.67      1.63 o 
   7   5   7       12.76       12.80      2.46 o 
   9   5   7        0.12       -1.34      2.66 o 
 -12   6   7       13.94       20.12      4.08 o 
 -10   6   7      104.25      105.38      9.62 o 
  -8   6   7        0.58        8.67      2.87 o 
  -6   6   7      108.26       75.22      4.66 o 
  -4   6   7       89.97       85.83      4.95 o 
  -2   6   7     3694.24     3598.55     42.14 o 
   0   6   7      492.84      524.80     14.70 o 
   2   6   7       60.77       61.96      4.39 o 
   4   6   7       32.41       32.71      4.52 o 
   6   6   7       12.84       11.10      2.31 o 
   8   6   7        9.11       14.73      2.58 o 
 -11   7   7      125.18      131.87     13.87 o 
  -9   7   7      156.09      154.46      8.49 o 
  -7   7   7        0.76       -0.04      1.99 o 
  -5   7   7       21.80       36.01      3.66 o 
  -3   7   7      232.17      190.91      9.70 o 
  -1   7   7      677.69      682.33     18.25 o 
   1   7   7       16.52       16.05      2.43 o 
   3   7   7       59.79       55.83      5.92 o 
   5   7   7        8.77        8.40      2.24 o 
   7   7   7        6.59        8.94      2.64 o 
 -10   8   7        4.41        3.89      2.66 o 
  -8   8   7      199.12      164.90      8.56 o 
  -6   8   7       77.02       62.96      6.09 o 
  -4   8   7        8.69        6.51      2.11 o 
  -2   8   7       51.05       38.29      5.12 o 
   0   8   7        7.43        7.46      2.31 o 
   2   8   7       23.81       20.31      3.19 o 
   4   8   7        0.19        0.38      1.87 o 
   6   8   7       13.10       20.36      3.55 o 
  -9   9   7        0.12        2.15      2.23 o 
  -7   9   7      218.83      215.74      9.95 o 
  -5   9   7       55.18       60.95      4.76 o 
  -3   9   7      248.96      230.60      7.92 o 
  -1   9   7      505.80      474.64     11.89 o 
   1   9   7        2.61        2.05      2.29 o 
   3   9   7       21.63       25.59      3.57 o 
   5   9   7        0.34        1.61      1.98 o 
   7   9   7       54.27       67.55      5.58 o 
  -8  10   7       12.40       21.35      4.08 o 
  -6  10   7        6.96       11.53      2.44 o 
  -4  10   7        7.93        6.87      2.36 o 
  -2  10   7       21.87       13.29      2.61 o 
   0  10   7       78.25       87.88      5.67 o 
   2  10   7       51.01       51.29      4.76 o 
   4  10   7        8.13       12.47      2.90 o 
   6  10   7        0.61        0.58      2.19 o 
  -7  11   7        0.08        6.04      2.54 o 
  -5  11   7       43.22       51.25      5.33 o 
  -3  11   7        2.67        3.99      2.03 o 
  -1  11   7       37.80       55.39      4.79 o 
   1  11   7       55.74       63.82     10.12 o 
   3  11   7       12.64       14.97      3.37 o 
   5  11   7        0.00        6.71      2.56 o 
  -6  12   7       92.72      117.53      6.66 o 
  -4  12   7        0.60        4.54      2.04 o 
  -2  12   7       13.01       21.07      3.15 o 
   0  12   7       51.69       54.69      4.94 o 
   2  12   7        0.71        1.17      2.11 o 
  -3  13   7        0.97       -0.18      2.64 o 
  -1  13   7       17.31       26.23      3.92 o 
   1  13   7        3.94        8.09      2.83 o 
 -12   0   8        6.74        9.09      4.40 o 
 -10   0   8        6.43       10.72      4.40 o 
  -8   0   8       10.85        6.79      3.73 o 
  -6   0   8     1682.93     1534.18     22.17 o 
  -4   0   8        8.84       15.34      3.82 o 
  -2   0   8     1178.81     1170.16     18.27 o 
   0   0   8      425.39      422.35      9.77 o 
   2   0   8      117.41      108.86      5.36 o 
   4   0   8       28.15       28.45      3.36 o 
   6   0   8      100.82       97.45      7.10 o 
   8   0   8       90.47       85.64      7.04 o 
 -11   1   8       74.95       84.03      6.60 o 
  -9   1   8        9.76        9.87      2.37 o 
  -7   1   8       25.32       23.12      2.93 o 
  -5   1   8      273.12      261.73      5.73 o 
  -3   1   8        5.23        5.96      1.32 o 
  -1   1   8      226.29      223.49      4.88 o 
   1   1   8        0.26        1.34      1.13 o 
   3   1   8       17.19       15.49      1.90 o 
   5   1   8       41.43       44.51      2.95 o 
   7   1   8        9.57        9.93      2.41 o 
 -12   2   8        2.68        2.96      2.92 o 
 -10   2   8       77.63       83.24      6.33 o 
  -8   2   8        9.94        9.85      2.73 o 
  -6   2   8      614.41      564.92      8.95 o 
  -4   2   8      264.24      229.99      5.37 o 
  -2   2   8      112.48      108.85      3.93 o 
   0   2   8       89.99       82.63      3.65 o 
   2   2   8       16.08       16.89      1.93 o 
   4   2   8      115.80      111.27      3.94 o 
   6   2   8        9.40        8.84      1.94 o 
   8   2   8        6.20        6.61      2.17 o 
 -11   3   8       35.07       46.18      5.31 o 
  -9   3   8       35.36       37.68      4.70 o 
  -7   3   8      179.19      167.42      9.95 o 
  -5   3   8       19.13       21.28      3.42 o 
  -3   3   8       57.53       53.77      3.51 o 
  -1   3   8      157.93      148.92      4.53 o 
   1   3   8       56.60       67.13      3.46 o 
   3   3   8      117.31      116.88      4.35 o 
   5   3   8        1.04        1.48      1.75 o 
   7   3   8       65.33       73.41      4.80 o 
 -12   4   8        2.28       10.23      3.11 o 
 -10   4   8       40.48       41.81      5.19 o 
  -8   4   8        6.02        6.02      2.72 o 
  -6   4   8        2.02        4.04      1.56 o 
  -4   4   8        0.03        2.67      1.46 o 
  -2   4   8      109.85      103.66      4.70 o 
   0   4   8       87.15       82.74      6.18 o 
   2   4   8       25.38       20.28      2.27 o 
   4   4   8        8.45       13.75      2.03 o 
   6   4   8        0.75        3.26      1.93 o 
   8   4   8        1.00        3.33      1.98 o 
 -11   5   8       17.82       27.31      4.41 o 
  -9   5   8       71.54       81.31      6.79 o 
  -7   5   8       93.24       78.72      6.32 o 
  -5   5   8        6.61        5.22      1.73 o 
  -3   5   8      106.47      101.65      4.70 o 
  -1   5   8      122.13      114.01      4.87 o 
   1   5   8     1044.74     1018.24     15.98 o 
   3   5   8      207.26      203.90      7.73 o 
   5   5   8       13.31       16.39      2.77 o 
   7   5   8       10.45        4.87      2.08 o 
 -10   6   8       35.13       46.42      5.57 o 
  -8   6   8       67.04       68.05      6.29 o 
  -6   6   8       14.11       19.41      2.92 o 
  -4   6   8        6.67        7.98      2.17 o 
  -2   6   8       20.08       26.70      2.96 o 
   0   6   8      168.63      176.62      6.66 o 
   2   6   8      207.45      199.51      6.65 o 
   4   6   8        6.22       10.39      2.39 o 
   6   6   8       32.38       36.08      4.02 o 
  -9   7   8       24.48       29.04      4.73 o 
  -7   7   8      100.95      101.67      7.44 o 
  -5   7   8       47.89       38.33      3.82 o 
  -3   7   8       38.49       25.10      3.26 o 
  -1   7   8       47.59       42.52      3.61 o 
   1   7   8      605.09      589.16     12.00 o 
   3   7   8       35.44       31.05      3.48 o 
   5   7   8        0.00        1.54      1.86 o 
 -10   8   8       70.60       82.59      7.48 o 
  -8   8   8       37.24       31.07      6.89 o 
  -6   8   8       59.55       49.10      4.38 o 
  -4   8   8      126.29      131.78      6.56 o 
  -2   8   8        0.02        0.42      2.47 o 
   0   8   8      212.87      193.86      7.66 o 
   2   8   8      341.68      335.75     17.98 o 
   4   8   8        1.20        6.22      2.55 o 
  -9   9   8        1.94        7.56      3.54 o 
  -7   9   8        8.08       13.23      6.17 o 
  -5   9   8       67.83       70.81      6.43 o 
  -3   9   8       20.18       25.40      3.76 o 
  -1   9   8        0.21        3.90      2.28 o 
   1   9   8        0.98        3.08      2.12 o 
   3   9   8       25.34       28.91      3.85 o 
   5   9   8        1.17        1.71      3.00 o 
  -8  10   8       63.51       58.48      6.94 o 
  -6  10   8        0.05        4.31      2.24 o 
  -4  10   8       82.65       87.20      5.82 o 
  -2  10   8       52.43       54.79      4.84 o 
   0  10   8       22.70       30.34      6.02 o 
   2  10   8        9.29        5.88      4.14 o 
  -5  11   8        0.65        3.66      2.02 o 
  -3  11   8       64.30       83.85      5.90 o 
  -1  11   8       20.26       24.90      3.63 o 
   1  11   8        0.00        3.09      2.02 o 
  -2  12   8        1.34        3.30      1.97 o 
 -11   1   9        5.77        9.86      4.88 o 
  -9   1   9        0.05        7.85      4.21 o 
  -7   1   9       10.58        9.28      4.31 o 
  -5   1   9       15.21        9.66      1.73 o 
  -3   1   9      974.68      902.53     12.55 o 
  -1   1   9       20.50       24.66      2.45 o 
   1   1   9      218.80      219.67      6.84 o 
   3   1   9       62.19       76.66      4.07 o 
   5   1   9        5.48        6.58      1.69 o 
 -10   2   9       78.61       92.36      6.91 o 
  -8   2   9       22.49       25.22      3.92 o 
  -6   2   9       17.66       19.25      2.56 o 
  -4   2   9       83.20       62.96      3.87 o 
  -2   2   9       10.14       17.58      2.11 o 
   0   2   9       29.09       31.28      2.67 o 
   2   2   9       24.20       26.03      2.69 o 
   4   2   9        3.90        3.15      1.68 o 
   6   2   9       15.96       19.87      2.60 o 
 -11   3   9        0.26       -0.27      4.45 o 
  -9   3   9       20.66       33.59      5.55 o 
  -7   3   9       25.34       32.46      5.98 o 
  -5   3   9       44.23       46.17      3.43 o 
  -3   3   9       58.28       57.96      3.84 o 
  -1   3   9       73.72       68.03      4.88 o 
   1   3   9       77.32       68.83      4.35 o 
   3   3   9        1.45        2.11      1.54 o 
   5   3   9        9.27       12.26      2.56 o 
 -10   4   9      146.44      195.51      9.64 o 
  -8   4   9       60.42       81.99      6.70 o 
  -6   4   9       62.24       72.31      4.19 o 
  -4   4   9       60.37       63.83      4.01 o 
  -2   4   9        6.53       13.26      2.23 o 
   0   4   9        0.94        7.57      2.31 o 
   2   4   9      117.85      118.91      5.63 o 
   4   4   9      204.39      210.85      7.21 o 
   6   4   9       71.91       75.49      5.11 o 
  -9   5   9       22.68       26.16      4.43 o 
  -7   5   9       32.63       33.12      4.77 o 
  -5   5   9        8.85       15.99      3.43 o 
  -3   5   9       46.36       43.59      3.52 o 
  -1   5   9       10.34        7.68      2.09 o 
   1   5   9       13.67       14.26      2.49 o 
   3   5   9        3.76        6.83      2.41 o 
   5   5   9       23.46       19.42      3.06 o 
  -8   6   9       13.41       27.37      4.47 o 
  -6   6   9       35.58       41.28      4.17 o 
  -4   6   9      272.34      266.80      9.28 o 
  -2   6   9       12.34       14.68      2.37 o 
   0   6   9       18.35       20.06      2.81 o 
   2   6   9       26.28       22.84      3.13 o 
   4   6   9      271.11      274.68     11.61 o 
  -9   7   9       12.46       18.38      3.96 o 
  -7   7   9      137.66      136.94      8.50 o 
  -5   7   9       44.22       48.65      4.55 o 
  -3   7   9        0.04        2.02      1.83 o 
  -1   7   9       11.19       16.39      2.68 o 
   1   7   9       10.96       17.17      2.79 o 
   3   7   9      175.31      166.46      6.68 o 
  -8   8   9        9.52       16.01      3.87 o 
  -6   8   9       42.31       39.55      5.34 o 
  -4   8   9        1.20        4.09      2.05 o 
  -2   8   9       23.97       22.69      4.76 o 
   0   8   9       19.82       21.16      3.45 o 
   2   8   9       15.76       18.96      3.71 o 
  -5   9   9        0.95        3.47      2.50 o 
  -3   9   9       54.67       46.50      6.38 o 
  -1   9   9       99.88       99.27      6.37 o 
   1   9   9        6.99        9.57      2.84 o 
  -4  10   9       23.65       29.72      3.96 o 
  -2  10   9       34.06       37.90      9.36 o 
  -6   0  10       56.53       71.86      8.61 o 
  -4   0  10       11.54       11.09      2.94 o 
  -2   0  10       34.88       35.38      4.84 o 
   0   0  10      686.75      675.03     18.10 o 
   2   0  10       19.61       25.36      4.16 o 
   4   0  10       43.01       58.68      6.56 o 
  -9   1  10        5.65       11.96      5.07 o 
  -7   1  10       61.23       84.39      9.47 o 
  -5   1  10        0.00        1.69      1.68 o 
  -3   1  10        0.01        3.82      1.69 o 
  -1   1  10        3.62        2.39      1.59 o 
   1   1  10        5.47        5.33      1.63 o 
   3   1  10       12.79       22.20      2.57 o 
  -8   2  10       22.78       20.29      5.65 o 
  -6   2  10       57.86       65.93      9.09 o 
  -4   2  10       21.48       26.18      2.88 o 
  -2   2  10        0.48        1.28      1.76 o 
   0   2  10      108.15      101.33      5.26 o 
   2   2  10        9.05       11.47      2.07 o 
   4   2  10       76.18       81.34      4.55 o 
  -9   3  10       28.54       34.35      6.98 o 
  -7   3  10       67.06       76.33      7.65 o 
  -5   3  10        4.85        5.74      1.79 o 
  -3   3  10       20.16       27.49      3.05 o 
  -1   3  10       99.55      108.64      6.10 o 
   1   3  10        3.09        7.58      2.12 o 
   3   3  10        0.01        1.82      2.03 o 
  -8   4  10        0.35        0.80      2.46 o 
  -6   4  10        5.95        9.44      3.35 o 
  -4   4  10        0.13        0.32      1.50 o 
  -2   4  10       12.04       10.13      2.23 o 
   0   4  10       69.22       63.68      4.50 o 
   2   4  10       35.31       41.01      5.86 o 
  -7   5  10      240.11      320.46     12.51 o 
  -5   5  10       64.63       96.00      5.10 o 
  -3   5  10       67.82       78.75      4.71 o 
  -1   5  10       21.03       19.40      2.89 o 
   1   5  10        8.83       14.15      2.56 o 
  -6   6  10        9.89       14.27      3.88 o 
  -4   6  10        1.31        7.03      1.94 o 
  -2   6  10        8.63       13.34      2.99 o 
   0   6  10        1.12        0.25      1.76 o 
  -5   7  10        9.80       19.67      6.87 o 
  -3   7  10        0.65       -0.55      1.91 o 
  -1   7  10       34.11       40.50      3.84 o 
  -5   1  11       17.81       22.53      3.16 o 
  -3   1  11        1.29        6.76      2.32 o 
  -1   1  11       11.41       12.21      2.65 o 
  -4   2  11       40.66       51.55      4.69 o 
  -2   2  11        0.09        6.60      2.66 o 
  -3   3  11       21.22       30.62      3.75 o 
                                                 
